# Supplementary material for: ASPM and the Evolution of Cerebral Cortical Size in a Community of New World Monkeys
Source: PLoS One. 2012 Sep 27;7(9):e44928. doi: 10.1371/journal.pone.0044928 (PMC3459963; doi:10.1371/journal.pone.0044928)
Supplement: Table S1 — ASPM Exon 18 primers and Invitrogen TOPO cloning vector primers. (XLS) [file pone.0044928.s001.xls]

## Sheet: Sheet1
Primer Description	Name	Sequence	Primer used for
			A. geoffroyi		A. palliata		C. capuccinus		S. oerstedii
PCR Primers			PCR	Sequencing	PCR	Sequencing	PCR	Sequencing	PCR	Sequencing
Amplicon 1	ASPMS1825F	GAGCTGCTTGTGTTATTCAGTCA	x	x	x	x	x	x	x	x
Amplicon 1	ASPMS18631R	TTTCGGACCAGGTATCCTCTAA	x		x		x		x
Amplicon 2	ASPMS18535F	ATGCGGGAATCTTGTATCAAAC	x	x	x	x	x	x	x	x
Amplicon 2	ASPMS181086R	TCTAAACTGTTTCTGGGCCTTG	x		x		x		x
Amplicon 3	ASPMS18975F	AAAGGCAGCTGTGATTTCTCTC	x	x	x	x	x	x	x
Amplicon 3	ASPMS181637R	GCCTGGATTTTAATTGCTGTCT	x		x		x		x
Amplicon 4	ASPMS181481F	GCAACAAAGCAGCAATCACTAT	x	x	x		x		x
Amplicon 4	ASPMS182052R	TGCCTCAGTTTGTTATACCTTTGA	x		x		x		x
Amplicon 5	ASPMS182001F	AAAAACAGTACAGCAAAGATACCG	x	x	x	x	x		x	x
Amplicon 5	ASPMS182574R	AATAAGGATTGCAGAGGAATGC	x		x		x		x
Amplicon 6	ASPMS182497F	CTCAGACAAAGACACTCTGCTGT	x	x	x	x	x	x	x
Amplicon 6	ASPMS183071R	GTAGCCCACTGAAGATTTTGGT	x		x		x		x
Amplicon 7	ASPMS182987F	AAGCAAGACAACTTTTAAGGGAAA	x		x		x		x
Amplicon 7	ASPMS183562R	TCGTACAGATTTCTGAACTGCTAA	x		x		x		x
Amplicon 8	ASPMS183404F	GGGATATCCAAAATATGCACCT	x		x		x		x
Amplicon 8	ASPMS184077R	ATGATAACACTGCTTCTGATCTGT	x		x		x		x
Vector Primers			Sequencing		Sequencing		Sequencing		Sequencing
Amplicon 1	InvitroGen Topo Vector M13F	TGTAAAACGACGGCCAG
Amplicon 2	InvitroGen Topo Vector M13F	TGTAAAACGACGGCCAG
Amplicon 3	InvitroGen Topo Vector M13F	TGTAAAACGACGGCCAG							x
Amplicon 4	InvitroGen Topo Vector M13F	TGTAAAACGACGGCCAG			x		x		x
Amplicon 5	InvitroGen Topo Vector M13F	TGTAAAACGACGGCCAG					x
Amplicon 6	InvitroGen Topo Vector M13F	TGTAAAACGACGGCCAG							x
Amplicon 7	InvitroGen Topo Vector M13F	TGTAAAACGACGGCCAG	x		x		x		x
Amplicon 8	InvitroGen Topo Vector M13F	TGTAAAACGACGGCCAG	x		x		x		x
